# Supplementary material for: Putative LysM Effectors Contribute to Fungal Lifestyle
Source: Int J Mol Sci. 2021 Mar 19;22(6):3147. doi: 10.3390/ijms22063147 (PMC8003418; doi:10.3390/ijms22063147)
Supplement: Supplementary file 1 [file ijms-22-03147-s001.zip]

Archive with 4 entries (4 files):
- Supplementary Material/Supplementary Figure 1.pdf
- Supplementary Material/Supplementary Figure 2.pdf
- Supplementary Material/Supplementary Tables.pdf
- Supplementary Material/Supplementary Figure 3.png
